# Supplementary material for: Endometrial BCL6 Expression and Reproductive Outcomes in Infertile Women: A Systematic Review
Source: Diagnostics (Basel). 2026 Jun 2;16(11):1714. doi: 10.3390/diagnostics16111714 (PMC13257124; doi:10.3390/diagnostics16111714)
Supplement: Supplementary file 1 [file diagnostics-16-01714-s001.zip]

Archive with 2 entries (2 files):
- Supplementary Material.pdf
- PRISMA 2020 Checklist for the Systematic Review.pdf
